# Supplementary material for: Biomarkers of success of anti-PD-(L)1 immunotherapy for non-small cell lung cancer derived from RNA- and whole-exome sequencing: results of a prospective observational study on a cohort of 85 patients
Source: Front Immunol. 2024 Dec 12;15:1493877. doi: 10.3389/fimmu.2024.1493877 (PMC11669362; doi:10.3389/fimmu.2024.1493877)
Supplement: Supplementary file 2 [file Table1.xlsx]

## Sheet: Supplementary_table_1
Sample_ID	RECIST Response	Response status available	PFS time, months	Primary_tumor._metastasis	Targeted therapeutics (next line)	Age at biosampling	Gender	Tumor_site (biosampling)	tissue_type	Histotype	PD-L1 status
OB_pat_LuC_104	PD	1	6	primary	Pembrolizumab, Niraparib	45	male	Lung	Primary solid tumor	Squamous cell carcinoma	ND
OB_pat_LuC_105	PR	0	4	primary	Pembrolizumab, Niraparib	70	male	Lung	Primary solid tumor	Mixed phenotype	ND
OB_pat_LuC_107	PD	1	3	primary	Nivolumab, Ipilimumab, Denosumab	60	male	Lung	Primary solid tumor	Squamous cell carcinoma	positive
OB_pat_LuC_108	PD	1	3	primary	Pembrolizumab; Niraparib	66	male	Lung	Primary solid tumor	Adenocarcinoma	ND
OB_pat_LuC_111	PD	1	3	primary	Pembrolizumab	65	male	Lung	Primary solid tumor	Squamous cell carcinoma	ND
OB_pat_LuC_121	CR	0	20	primary	Pembrolizumab, Paclitaxel	64	male	Lung	Primary solid tumor	Squamous cell carcinoma	positive
OB_pat_LuC_122	SD	0	31	primary	Pembrolizumab, Paclitaxel	59	male	Lung	Primary solid tumor	Squamous cell carcinoma	ND
OB_pat_LuC_125	SD	1	13	primary	Pembrolizumab	61	male	Lung	Primary solid tumor	Adenocarcinoma	positive
OB_pat_LuC_126	SD	0	28	primary	Nivolumab, Ipilimumab, Paclitaxel	64	male	Lung	Primary solid tumor	Squamous cell carcinoma	negative
OB_pat_LuC_129	SD	0	9	primary	Nivolumab, Ipilimumab, Paclitaxel	66	male	Lung	Primary solid tumor	Squamous cell carcinoma	ND
OB_pat_LuC_130	PD	1	4	primary	Pembrolizumab	45	male	Lung	Primary solid tumor	Squamous cell carcinoma	positive
OB_pat_LuC_136	SD	1	21	primary	Pembrolizumab, Paclitaxel	66	male	Lung	Primary solid tumor	Squamous cell carcinoma	ND
OB_pat_LuC_98		0	12	lung metastasis	Nivolumab	62	female	Lung	Metastatic	Adenocarcinoma	ND
OB_pat_LuC_1	PD	1	4	primary	Nivolumab, Ipilimumab	69	male	Lung	Primary solid tumor	Squamous cell carcinoma	ND
OB_pat_LuC_100		1	16	primary	Pembrolizumab	47	female	Lung	Primary solid tumor	Adenocarcinoma	positive
OB_pat_LuC_16	PR	0	7	primary	Pembrolizumab, Nivolumab	75	male	Lung	Primary solid tumor	Squamous cell carcinoma	positive
OB_pat_LuC_17	PD	0	1	skin metastasis	Nivolumab	52	female	skin	Metastatic	Adenocarcinoma	ND
OB_pat_LuC_2	SD	1	55	primary	Nivolumab, Ipilimumab	77	female	Lung	Primary solid tumor	Adenocarcinoma	ND
OB_pat_LuC_3		0	2	primary	Nivolumab	51	female	Lung	Primary solid tumor	Adenocarcinoma	ND
OB_pat_LuC_43	PD	1	2	lymph node metastasis	Pembrolizumab	64	male	lymph node	Metastatic	Squamous cell carcinoma	ND
OB_pat_LuC_45	PR	1	10	lymph node metastasis	Avelumab, Axitinib	61	female	lymph node	Metastatic	Adenocarcinoma	negative
OB_pat_LuC_59	SD	1	21	primary	Pembrolizumab	71	male	Lung	Primary solid tumor	other_neuroendocrine	negative
OB_pat_LuC_61	PD	0	3	lymph node metastasis	Pembrolizumab		female	lymph node	Metastatic	Mixed phenotype	ND
OB_pat_LuC_62	SD	0	18	pleura metastasis	Tislelizumab (BGB-A317)	52	female	Pleura	Metastatic	Adenocarcinoma	ND
OB_pat_LuC_63	SD	1	8	primary	Tislelizumab (BGB-A317)	56	male	Lung	Primary solid tumor	Adenocarcinoma	ND
OB_pat_LuC_64	SD	1	8	primary	Tislelizumab (BGB-A317)	64	female	Lung	Primary solid tumor	Adenocarcinoma	ND
OB_pat_LuC_66	SD	1	15	primary	Tislelizumab (BGB-A317)	79	female	Lung	Primary solid tumor	Squamous cell carcinoma	ND
OB_pat_LuC_67	PD	1	2	liver metastasis	Nivolumab	51	female	Liver	Metastatic	Adenocarcinoma	positive
OB_pat_LuC_68	SD	0	5	primary	Nivolumab, Paclitaxel, Bevacizumab	59	male	Lung	Primary solid tumor	Adenocarcinoma	negative
OB_pat_LuC_69		0	13	brain metastasis	Nivolumab, Ipilimumab	66	male	Brain	Metastatic	Adenocarcinoma	ND
OB_pat_LuC_70	PD	1	2	primary	Avelumab, Axitinib	59	male	Lung	Primary solid tumor	Squamous cell carcinoma	ND
OB_pat_LuC_71	PR	0	10	primary	Avelumab, Axitinib	60	male	Lung	Primary solid tumor	Mixed phenotype	ND
OB_pat_LuC_72	PD	1	1	lymp node metastasis	Avelumab, Axitinib	57	female	Lymph node	Metastatic	Mixed phenotype	ND
OB_pat_LuC_78	PR	1	7	primary	Pembrolizumab	62	male	Lung	Primary solid tumor	Squamous cell carcinoma	ND
OB_pat_LuC_79	SD	1	4	primary	Nivolumab	56	female	Lung	nan	Adenocarcinoma	ND
OB_pat_LuC_80	SD	1	4	primary	Nivolumab	63	male	Lung	Primary solid tumor	Adenocarcinoma	ND
OB_pat_LuC_81	PR	1	4	primary	Pembrolizumab, Paclitaxel	54	male	Lung	Primary solid tumor	Squamous cell carcinoma	positive
OB_pat_LuC_83	PR	1	9	cerebellum metastasis	Nivolumab	63	male	Brain	Metastatic	Adenocarcinoma	ND
OB_pat_LuC_84	PR	1	10	primary	Nivolumab	62	male	Lung	Primary solid tumor	Squamous cell carcinoma	ND
OB_pat_LuC_87	PR	0	10	primary	Atezolizumab, Paclitaxel, Bevacizumab	50	female	Lung	Primary solid tumor	Mixed phenotype	positive
OB_pat_LuC_91	PD	1	3	primary	Nivolumab, Ipilimumab, Paclitaxel	60	male	Lung	Primary solid tumor	Squamous cell carcinoma	negative
OB_pat_LuC_99	SD	0	18	primary	Pembrolizumab	73	female	Lung	Primary solid tumor	Adenocarcinoma	ND
OB_pat_LuC_27	CR	0	5	primary	Nivolumab, Paclitaxel	66	male	Lung	Primary solid tumor	Squamous cell carcinoma	positive
OB_pat_LuC_50	PD	1	3	primary	Nivolumab, Ipilimumab	60	male	Lung	Primary solid tumor	Squamous cell carcinoma	ND
OB_pat_LuC_51	SD	1	9	primary	Tislelizumab (BGB-A317)	51	female	Lung	Primary solid tumor	Adenocarcinoma	negative
OB_pat_LuC_52	SD	1	6	primary	Tislelizumab (BGB-A317)	58	male	Lung	Primary solid tumor	Squamous cell carcinoma	positive
OB_pat_LuC_53	SD	1	6	primary	Tislelizumab (BGB-A317)	41	male	Lung	Primary solid tumor	Adenocarcinoma	negative
OB_pat_LuC_54	PD	1	2	primary	Tislelizumab (BGB-A317)	74	female	Lung	Primary solid tumor	Mixed phenotype	negative
OB_pat_LuC_55	SD	1	4	primary	Avelumab, Axitinib	62	male	Lung	Primary solid tumor	Mixed phenotype	negative
OB_pat_LuC_56	SD	1	4	lymph node metastasis	Nivolumab, Ipilimumab		female	lymph node	Metastatic	Mixed phenotype	ND
OB_pat_LuC_57	PR	1	19	lymph node metastasis	Nivolumab, Ipilimumab	43	male	lymph node	Metastatic	Adenocarcinoma	ND
OB_pat_LuC_134	SD	1	6	primary	Pembrolizumab, Paclitaxel	68	male	Lung	Primary solid tumor	Squamous cell carcinoma	ND
OB_pat_LuC_135	SD	1	7	primary	Pembrolizumab, Paclitaxel	65	male	Lung	Primary solid tumor	Squamous cell carcinoma	ND
OB_pat_LuC_123	SD	1	29	primary	Pembrolizumab	72	male	Lung	Primary solid tumor	Adenocarcinoma	positive
OB_pat_LuC_65	SD	0	7	primary	Tislelizumab (BGB-A317)	74	male	Lung	Primary solid tumor	Adenocarcinoma	ND
OB_pat_LuC_95	SD	1	4	primary	Pembrolizumab, Paclitaxel	75	male	Lung	Primary solid tumor	Squamous cell carcinoma	ND
OB_pat_LuC_128	PR	1	15	primary	Pembrolizumab	68	male	Lung	Primary solid tumor	Squamous cell carcinoma	ND
OB_pat_LuC_85	PD	1	2	primary	Nivolumab	60	female	Lung	Primary solid tumor	Squamous cell carcinoma	negative
OB_pat_LuC_92	PR	0	6	primary	Atezolizumab	68	male	Lung	Primary solid tumor	Mixed phenotype	ND
OB_pat_LuC_131	CR	0	26	primary	Pembrolizumab, Paclitaxel	67	male	Lung	Primary solid tumor	Squamous cell carcinoma	ND
OB_pat_LuC_73	PD	1	3	primary	Ipilimumab, Nivolumab	53	female	Lung	Primary solid tumor	Adenocarcinoma	ND
