# Supplementary material for: Biomarkers of success of anti-PD-(L)1 immunotherapy for non-small cell lung cancer derived from RNA- and whole-exome sequencing: results of a prospective observational study on a cohort of 85 patients
Source: Front Immunol. 2024 Dec 12;15:1493877. doi: 10.3389/fimmu.2024.1493877 (PMC11669362; doi:10.3389/fimmu.2024.1493877)
Supplement: Supplementary file 4 [file Table3.xlsx]

## Sheet: Sheet1
BIOMARKER UNDER ANALYSIS	TOTAL NSCLC COHORT				LUNG ADENOCARCINOMA COHORT				SQUAMOUS CELL LUNG CARCINOMA COHORT
	p.value (PFS)	HR	AUC	p.value (RECIST response)	p.value (PFS)	HR	AUC	p.value (RECIST response)	p.value (PFS)	HR	AUC	p.value (RECIST response)
HLA_DPB1_allele_DPB1_104_01	0.0001	14.0	0.56	0.56	1.0	1300000000.0	0.54	1.0	0.0071	9.7	0.62	0.52
biocarta_the_co_stimulatory_signal_during_t_cell_activation_Main_Pathway	0.00063	0.29	0.6	0.27	0.017	0.15	0.51	1.0	0.016	0.29	0.62	0.36
NCAM1	0.00077	0.33	0.64	0.1	0.0008	0.12	0.76	0.18	0.25	0.57	0.64	0.26
GEP_signature	0.0011	0.31	0.56	0.52	0.024	0.22	0.61	0.61	0.035	0.37	0.61	0.39
NCI_Endothelins_Main_Pathway	0.0016	0.35	0.71	0.02	0.044	0.33	0.53	0.92	0.13	0.48	0.87	0.0
CD3G	0.0018	0.34	0.63	0.13	0.022	0.21	0.82	0.09	0.026	0.33	0.57	0.58
reactome_Costimulation_by_the_CD28_family_Main_Pathway	0.0026	0.37	0.59	0.31	0.0053	0.14	0.65	0.48	0.019	0.34	0.58	0.55
CD86_centric_pathway	0.003	0.35	0.58	0.37	0.017	0.15	0.51	1.0	0.068	0.41	0.62	0.33
biocarta_the_41bb_dependent_immune_response_Main_Pathway	0.0031	0.34	0.5	0.99	0.042	0.28	0.51	1.0	0.12	0.45	0.51	0.98
ICOS	0.0033	0.36	0.62	0.18	0.0087	0.13	0.78	0.15	0.12	0.48	0.51	0.98
KEGG_Adrenergic_signaling_in_cardiomyocytes_Main_Pathway	0.0036	0.38	0.69	0.03	0.72	0.82	0.61	0.62	0.0038	0.19	0.82	0.01
STAT3_Pathway_Growth_Arrest_and_Differentiation	0.0037	0.36	0.52	0.79	0.018	0.16	0.71	0.31	0.094	0.43	0.54	0.77
CTLA4	0.0042	0.36	0.68	0.04	0.011	0.17	0.9	0.03	0.091	0.45	0.52	0.9
CXCL11	0.0044	0.38	0.57	0.40	0.084	0.34	0.56	0.79	0.024	0.35	0.5	1.0
TIGIT_centric_pathway	0.0044	0.39	0.59	0.3	0.44	0.67	0.75	0.22	0.012	0.27	0.53	0.86
HLA_DQB1_allele_DQB1_05_04	0.0045	9.9	0.53	1.0			0.5	1.0	0.015	8.9	0.58	1.0
Tumour_Infiltration_Pathway	0.0047	0.38	0.59	0.3	0.036	0.24	0.59	0.69	0.064	0.4	0.61	0.39
CD3D	0.005	0.37	0.56	0.5	0.02	0.16	0.52	0.96	0.092	0.45	0.53	0.86
HLA_B_allele_B_49_01	0.0051	6.3	0.51	1.0			0.5	1.0	0.024	5.4	0.51	1.0
CD226_centric_pathway	0.0053	0.33	0.57	0.46	0.021	0.16	0.69	0.36	0.38	0.64	0.62	0.36
CD80_centric_pathway	0.0055	0.38	0.53	0.7	0.018	0.16	0.73	0.26	0.11	0.46	0.6	0.45
KEGG_Rheumatoid_arthritis_Main_Pathway	0.0056	0.38	0.58	0.36	0.086	0.34	0.57	0.76	0.055	0.4	0.53	0.86
Growth_Hormone_Signaling_Pathway_Gene_Expression_via_SRF_ELK1_STAT5B_CEBPD_STAT1_STAT3	0.0066	0.37	0.72	0.01	0.18	0.41	0.73	0.26	0.08	0.43	0.7	0.11
CD3E	0.0074	0.39	0.58	0.35	0.028	0.23	0.63	0.55	0.14	0.49	0.51	0.94
PDCD1_centric_pathway	0.0076	0.32	0.58	0.37	0.015	0.074	0.57	0.76	0.44	0.65	0.61	0.42
PDCD1LG2_centric_pathway	0.0076	0.32	0.58	0.37	0.015	0.074	0.57	0.76	0.44	0.65	0.61	0.42
reactome_PD_1_signaling_Main_Pathway	0.0076	0.32	0.58	0.37	0.015	0.074	0.55	0.84	0.44	0.65	0.61	0.42
Growth_Hormone_Signaling_Pathway	0.009	0.34	0.66	0.07	0.22	0.44	0.63	0.55	0.06	0.34	0.72	0.08
NCI_Plasma_membrane_estrogen_receptor_signaling_Main_Pathway	0.0092	0.42	0.54	0.64	0.0041	0.14	0.67	0.42	0.68	0.83	0.6	0.45
Chemokine_Pathway	0.0096	0.42	0.59	0.3	0.073	0.33	0.55	0.84	0.061	0.4	0.62	0.33
TRAF_Pathway	0.0097	0.39	0.51	0.95	0.044	0.2	0.69	0.36	0.13	0.48	0.52	0.9
FOXP3	0.01	0.37	0.52	0.79	0.013	0.073	0.53	0.92	0.76	0.85	0.55	0.74
FLT3_Signaling_Pathway	0.01	0.35	0.6	0.27	0.16	0.33	0.67	0.42	0.053	0.36	0.69	0.13
FLT3_Signaling_Pathway_Transcription_via_ELK3_MAPK12_CREB3_STAT2	0.011	0.34	0.54	0.63	0.12	0.36	0.65	0.48	0.078	0.33	0.66	0.22
KEGG_Dopaminergic_synapse_Main_Pathway	0.011	0.38	0.61	0.2	0.023	0.28	0.59	0.69	0.47	0.63	0.64	0.26
MAPK12_centric_pathway	0.011	0.44	0.61	0.23	0.027	0.28	0.63	0.55	0.34	0.65	0.7	0.11
KEGG_Prolactin_signaling_Main_Pathway	0.011	0.43	0.72	0.01	0.04	0.3	0.98	0.0	0.17	0.53	0.68	0.15
CD28_centric_pathway	0.011	0.42	0.53	0.78	0.018	0.16	0.65	0.48	0.17	0.52	0.55	0.74
RANK_Signaling_in_Osteoclasts_Pathway	0.011	0.34	0.55	0.59	0.1	0.28	0.67	0.42	0.15	0.43	0.59	0.48
TIGIT	0.012	0.43	0.62	0.16	0.23	0.52	0.76	0.18	0.028	0.32	0.55	0.7
reactome_VEGFA_VEGFR2_Pathway_Main_Pathway	0.012	0.43	0.61	0.22	0.018	0.16	0.65	0.48	0.18	0.54	0.7	0.11
ErbB_Family_Pathway	0.013	0.38	0.58	0.39	0.11	0.41	0.61	0.62	0.14	0.44	0.52	0.9
HLA_A_allele_A_02_05	0.013	17.0	0.52	1.0	1.0	1300000000.0	0.54	1.0			0.5	1.0
HLA_DQB1_allele_DQB1_06_11	0.013	17.0	0.52	1.0			0.5	1.0	0.025	25.0	0.54	1.0
PPAR_Pathway	0.013	0.41	0.61	0.21	0.042	0.2	0.63	0.55	0.26	0.59	0.68	0.15
GPCR_Pathway_Gene_Expression_via_JUN_NFKB2_ELK1_SRF_FOS_CREB3	0.013	0.35	0.6	0.25	0.03	0.19	0.53	0.92	0.73	0.84	0.66	0.2
HLA_DPB1_allele_DPB1_02_01	0.015	2.7	0.54	0.73	0.01	11.0	0.64	0.54	0.24	2.0	0.51	1.0
HLA_DQB1_allele_DQB1_03_01	0.015	0.36	0.52	1.0	0.81	0.86	0.71	0.51	0.014	0.073	0.6	0.62
IL_10_Pathway	0.016	0.38	0.63	0.14	0.21	0.37	0.65	0.48	0.039	0.33	0.63	0.31
HLA_DQA1	0.016	0.45	0.58	0.36	0.015	0.19	0.78	0.15	0.26	0.6	0.53	0.82
STAT3_Pathway	0.018	0.44	0.51	0.94	0.018	0.16	0.73	0.26	0.36	0.65	0.5	1.0
MAPK_Family_Pathway	0.021	0.46	0.56	0.49	0.042	0.2	0.71	0.31	0.14	0.51	0.61	0.42
KEGG_TNF_signaling_Main_Pathway	0.021	0.44	0.57	0.46	0.021	0.16	0.55	0.84	0.34	0.64	0.61	0.39
VEGF_Pathway	0.021	0.44	0.59	0.32	0.11	0.35	0.75	0.22	0.18	0.53	0.72	0.07
CD8A	0.021	0.46	0.62	0.19	0.012	0.14	0.56	0.79	0.39	0.68	0.62	0.36
CD226	0.023	0.45	0.57	0.45	0.069	0.29	0.52	0.96	0.091	0.41	0.57	0.62
HLA_DQB1_allele_DQB1_06_03	0.025	3.0	0.59	0.17	0.49	1.7	0.61	1.0	0.025	25.0	0.54	1.0
HLA_DRB1_allele_DRB1_13_01	0.025	3.0	0.59	0.17	0.49	1.7	0.61	1.0	0.025	25.0	0.54	1.0
CD4	0.026	0.48	0.59	0.29	0.018	0.24	0.59	0.69	0.22	0.57	0.58	0.55
p38_Signaling_Pathway	0.027	0.48	0.54	0.66	0.082	0.35	0.69	0.36	0.13	0.49	0.59	0.51
NCI_S1P2_Main_Pathway	0.027	0.4	0.66	0.07	0.089	0.37	0.51	1.0	0.29	0.45	0.77	0.03
Interferon_Pathway_Gene_Expression_via_HIST1H3B_CREB3	0.028	2.1	0.56	0.49	0.085	2.7	0.51	1.0	0.15	2.1	0.56	0.66
KEGG_Chagas_disease_American_trypanosomiasis__Main_Pathway	0.028	0.48	0.57	0.41	0.028	0.23	0.51	1.0	0.61	0.79	0.56	0.66
HLA_A_allele_A_26_01	0.028	3.0	0.58	0.32			0.5	1.0	0.079	2.9	0.63	0.32
NCI_CD40_CD40L_signaling_Main_Pathway	0.028	0.43	0.65	0.08	0.028	0.26	0.51	1.0	0.34	0.49	0.78	0.02
IL_2_Pathway	0.03	0.49	0.55	0.57	0.21	0.49	0.63	0.55	0.13	0.49	0.61	0.42
KEGG_Fc_epsilon_RI_signaling_Main_Pathway	0.031	0.49	0.55	0.59	0.036	0.24	0.76	0.18	0.21	0.56	0.61	0.42
CD40_Pathway	0.031	0.47	0.56	0.52	0.12	0.36	0.63	0.55	0.17	0.53	0.55	0.74
NCI_IL12_mediated_signaling_events_Main_Pathway	0.031	0.48	0.54	0.64	0.11	0.38	0.55	0.84	0.083	0.43	0.53	0.82
LILRB4	0.032	0.5	0.52	0.81	0.0024	0.15	0.51	1.0	0.49	0.73	0.51	0.94
TNF	0.032	0.49	0.52	0.80	0.12	0.39	0.68	0.37	0.055	0.4	0.42	0.54
NCI_Signaling_events_mediated_by_VEGFR1_and_VEGFR2_Main_Pathway	0.033	0.44	0.57	0.45	0.014	0.19	0.73	0.26	0.7	0.8	0.76	0.04
LAG3	0.033	0.49	0.6	0.24	0.19	0.47	0.56	0.79	0.14	0.5	0.5	1.0
reactome_CDO_in_myogenesis_Main_Pathway	0.033	0.5	0.66	0.07	0.18	0.47	0.53	0.92	0.2	0.54	0.74	0.06
HLA_A_supertype_allele_A24	0.034	2.4	0.64	0.09	0.47	1.6	0.61	1.0	0.065	2.9	0.69	0.13
reactome_CD28_dependent_PI3K_Akt_signaling_Main_Pathway	0.034	0.45	0.62	0.16	0.2	0.47	0.61	0.62	0.2	0.48	0.56	0.66
CXCL8	0.036	2.0	0.51	0.88	0.3	1.8	0.8	0.12	0.058	2.4	0.79	0.019
CD80	0.037	0.48	0.52	0.85	0.069	0.28	0.5	1.0	0.28	0.6	0.58	0.55
TNFSF9_centric_pathway	0.037	0.5	0.53	0.74	0.036	0.24	0.73	0.26	0.39	0.67	0.6	0.45
reactome_CD28_co_stimulation_Main_Pathway	0.037	0.48	0.61	0.21	0.2	0.48	0.53	0.92	0.13	0.45	0.62	0.33
ErbB_Family_Pathway_Gene_Expression_via_JUN_FOS_ELK1	0.038	0.45	0.63	0.13	0.12	0.36	0.59	0.69	0.55	0.72	0.63	0.31
NCI_FAS_CD95_signaling_Main_Pathway	0.04	0.5	0.57	0.43	0.025	0.24	0.65	0.48	0.21	0.55	0.53	0.86
HLA_B_allele_B_44_02	0.042	3.2	0.5	1.0	0.048	6.1	0.57	1.0	0.28	2.4	0.54	1.0
T_B_markers	0.043	0.49	0.55	0.61	0.27	3.2	0.59	0.69	0.031	0.36	0.56	0.66
reactome_p38MAPK_events_Main_Pathway	0.048	1.9	0.51	0.88	0.52	1.4	0.63	0.55	0.017	3.1	0.53	0.86
NCI_BCR_signaling_Main_Pathway	0.049	0.48	0.58	0.39	1.0	4.8e-10	0.59	0.69	0.95	1.0	0.68	0.16
Estrogen_Pathway_Gene_Expression_via_FOS_JUN_ELK1_SP1_POLR2B_CREB3_NFKB2	0.049	0.51	0.54	0.63	0.34	0.56	0.55	0.84	0.21	0.56	0.54	0.77
KEGG_Leukocyte_transendothelial_migration_Main_Pathway	0.049	0.49	0.54	0.62	0.013	0.074	0.65	0.48	0.89	0.93	0.66	0.22
TNF_Signaling_Pathway	0.05	0.45	0.55	0.59	0.1	0.17	0.59	0.69	0.54	0.74	0.61	0.39
KEGG_Epstein_Barr_virus_infection_Main_Pathway	0.05	0.47	0.61	0.22	0.29	0.44	0.63	0.55	0.14	0.48	0.61	0.39
HLA_A_allele_A_24_02	0.05	2.3	0.62	0.09	0.85	1.2	0.57	1.0	0.065	2.9	0.69	0.13
reactome_NOD1_2_Signaling_Pathway_Main_Pathway	0.05	0.52	0.52	0.81	0.82	1.1	0.65	0.48	0.055	0.38	0.56	0.66
HLA_DRB1	0.051	0.53	0.58	0.35	0.069	0.34	0.73	0.26	0.32	0.63	0.59	0.51
GPCR_Pathway	0.052	0.46	0.61	0.22	0.086	0.32	0.61	0.62	0.55	0.71	0.69	0.13
Ras_Pathway	0.053	0.53	0.59	0.3	0.15	0.43	0.63	0.55	0.26	0.59	0.65	0.24
HLA_DPB1	0.053	0.53	0.63	0.13	0.13	0.41	0.78	0.15	0.18	0.54	0.62	0.36
HAVCR2	0.054	0.54	0.59	0.32	0.0026	0.13	0.58	0.71	0.89	1.1	0.55	0.74
NCI_p38_signaling_mediated_by_MAPKAP_kinases_Pathway__chemotaxis_	0.054	0.47	0.59	0.33	0.16	0.4	0.55	0.84	0.26	0.55	0.61	0.42
TGF_Beta_Pathway	0.055	0.53	0.56	0.49	0.04	0.25	0.69	0.36	0.39	0.68	0.63	0.31
CTLA4_centric_pathway	0.055	0.51	0.6	0.24	0.038	0.2	0.53	0.92	0.5	0.72	0.66	0.2
ICOSLG	0.056	0.54	0.52	0.8	0.095	0.4	0.59	0.66	0.03	0.36	0.59	0.49
LILRB2_centric_pathway	0.056	0.53	0.6	0.28	0.18	0.45	0.65	0.48	0.078	0.37	0.66	0.22
biocarta_il12_and_stat4_dependent_signaling_pathway_in_th1_development_Main_Pathway	0.058	0.48	0.54	0.68	0.63	0.75	0.53	0.92	0.062	0.34	0.52	0.9
TNFRSF9_centric_pathway	0.058	0.53	0.5	0.99	0.11	0.37	0.69	0.36	0.17	0.52	0.51	0.98
NCI_Regulation_of_Androgen_receptor_activity_Main_Pathway	0.059	0.53	0.5	0.98	0.41	0.64	0.75	0.22	0.2	0.54	0.61	0.39
KEGG_Inflammatory_mediator_regulation_of_TRP_channels_Main_Pathway	0.061	0.49	0.59	0.31	0.21	0.37	0.71	0.31	0.18	0.53	0.67	0.18
MAPK13_centric_pathway	0.063	0.55	0.53	0.75	0.015	0.22	0.57	0.76	0.96	1.0	0.5	1.0
VEGF_Pathway_Prostaglandin_Production	0.064	0.5	0.54	0.62	0.027	0.097	0.8	0.12	0.48	0.72	0.73	0.07
KEGG_Platelet_activation_Main_Pathway	0.067	0.55	0.59	0.3	0.026	0.23	0.8	0.12	0.86	0.9	0.6	0.45
GEP_signature_TMB	0.067	0.36	0.55	1	0.59	1.49	0.66	1	0.12	0.15	0.67	0.46
HLA_B_allele_B_38_01	0.068	2.5	0.56	0.56	0.23	2.2	0.57	1.0	0.025	25.0	0.54	1.0
KEGG_Neurotrophin_signaling_Main_Pathway	0.069	0.55	0.52	0.86	0.17	0.44	0.59	0.69	0.32	0.62	0.51	0.98
KEGG_Hepatitis_C_Main_Pathway	0.069	0.53	0.55	0.54	0.26	0.48	0.57	0.76	0.2	0.47	0.61	0.42
NCI_EPO_signaling_Main_Pathway	0.069	0.54	0.58	0.35	0.075	0.3	0.61	0.62	0.38	0.66	0.69	0.13
TNFRSF9	0.072	0.53	0.55	0.59	0.027	0.25	0.86	0.05	0.47	0.71	0.61	0.39
KEGG_RIG_I_like_receptor_signaling_Main_Pathway	0.074	0.56	0.63	0.13	0.58	0.73	0.82	0.09	0.21	0.56	0.54	0.77
CD274	0.074	0.54	0.67	0.05	0.22	0.48	0.69	0.36	0.11	0.44	0.68	0.16
HLA_DRB1_allele_DRB1_11_04	0.075	0.33	0.51	1.0	1.0	1.3e-08	0.5	1.0	0.17	0.34	0.55	1.0
HLA_DRA	0.077	0.49	0.57	0.4	0.024	0.16	0.51	1.0	0.75	0.82	0.57	0.58
LILRB2	0.078	0.53	0.59	0.32	0.026	0.17	0.5	1.0	0.99	0.99	0.55	0.7
PDCD1	0.079	0.54	0.7	0.03	0.27	0.5	0.86	0.06	0.045	0.36	0.63	0.31
NCI_Regulation_of_retinoblastoma_protein_Main_Pathway	0.079	1.9	0.59	0.33	0.1	2.9	0.61	0.62	0.35	1.6	0.57	0.62
KEGG_VEGF_signaling_Main_Pathway	0.081	0.56	0.54	0.66	0.18	0.48	0.76	0.18	0.077	0.36	0.68	0.16
NCI_p53_Pathway__apoptosis_	0.082	1.8	0.62	0.18	0.056	3.0	0.59	0.69	0.18	1.9	0.66	0.22
IL_10_Pathway_Inflammatory_Cytokine_Genes_Expression_via_STAT3	0.083	0.55	0.63	0.14	0.5	0.66	0.76	0.18	0.05	0.38	0.57	0.62
IL_10_Pathway_IL_10_Responsive_Genes_Transcription_of_BCLXL_Cyclin_D1_D2_D3_Pim1_c_Myc_and_P19_INK4D__via_STAT3	0.083	0.55	0.63	0.14	0.5	0.66	0.76	0.18	0.05	0.38	0.57	0.62
CD86	0.083	0.56	0.63	0.13	0.0087	0.13	0.76	0.18	0.83	1.1	0.57	0.62
NCI_CXCR3_mediated_signaling_events_Main_Pathway	0.085	0.52	0.62	0.18	0.35	0.53	0.59	0.69	0.31	0.61	0.61	0.39
KEGG_Leishmaniasis_Main_Pathway	0.085	0.57	0.54	0.63	0.27	0.52	0.57	0.76	0.4	0.68	0.53	0.82
HLA_B	0.086	0.56	0.57	0.44	0.14	0.42	0.88	0.04	0.079	0.44	0.55	0.7
HLA_DPA1	0.088	0.52	0.57	0.42	0.02	0.21	0.73	0.26	0.97	1.0	0.55	0.7
KEGG_MAPK_signaling_Main_Pathway	0.088	0.58	0.63	0.14	0.5	0.68	0.53	0.92	0.12	0.48	0.64	0.28
IGF1R_Signaling_Pathway_Cell_Proliferation_Diferentiation_and_Apoptosis	0.089	1.8	0.52	0.81	0.37	1.6	0.65	0.48	0.38	1.6	0.59	0.51
cAMP_Pathway	0.09	0.52	0.64	0.11	0.084	0.26	0.67	0.42	0.46	0.68	0.72	0.07
HLA_DRB1_allele_DRB1_04_02	0.09	6.0	0.52	1.0			0.5	1.0	0.18	4.4	0.54	1.0
KEGG_Pertussis_Main_Pathway	0.09	0.51	0.66	0.07	0.071	0.31	0.57	0.76	0.67	1.2	0.73	0.07
HLA_B_allele_B_15_17	0.09	6.0	0.52	1.0			0.5	1.0	0.18	4.4	0.54	1.0
HLA_DPB1_allele_DPB1_01_01	0.09	6.0	0.52	1.0			0.5	1.0	0.18	4.4	0.54	1.0
NCI_CXCR3_mediated_signaling_events_Pathway__chemotaxis_	0.092	0.54	0.59	0.3	0.56	0.7	0.59	0.69	0.11	0.41	0.61	0.42
p53_Signaling_Pathway	0.092	0.57	0.56	0.49	0.29	0.53	0.63	0.55	0.091	0.41	0.59	0.51
B2M	0.093	0.58	0.56	0.51	0.014	0.22	0.75	0.22	0.28	0.61	0.54	0.77
NCI_p73_transcription_factor_network_Pathway__apoptosis_	0.093	0.57	0.54	0.64	0.37	0.59	0.55	0.84	0.1	0.47	0.51	0.94
TGF_Beta_Pathway_Transciption_Arrested_Growth_Apoptosis	0.093	0.58	0.66	0.07	0.072	0.38	0.63	0.55	0.99	0.99	0.7	0.11
RANK_Signaling_in_Osteoclasts_Pathway_Expression_of_Osteoclastic_Genes_via_JUN_NFAT5_NFKB2_MITF_FOS	0.093	0.56	0.64	0.11	0.56	0.68	0.51	1.0	0.14	0.5	0.67	0.18
TGF_Beta_Pathway_Transciption_Cell_Growth_and_Mobility_and_Angiogenesis	0.093	0.58	0.66	0.07	0.072	0.38	0.63	0.55	0.99	0.99	0.7	0.11
VSIR	0.096	0.57	0.57	0.42	0.027	0.27	0.69	0.36	0.74	0.84	0.53	0.86
CXCL10	0.097	0.55	0.57	0.42	0.65	0.76	0.53	0.92	0.055	0.39	0.54	0.79
biocarta_keratinocyte_differentiation_Main_Pathway	0.098	0.52	0.53	0.78	0.027	0.098	0.75	0.22	0.45	1.5	0.53	0.86
biocarta_tsp_1_induced_apoptosis_in_microvascular_endothelial_cell_Main_Pathway	0.1	0.54	0.61	0.21	0.013	0.19	0.61	0.62	0.87	0.91	0.62	0.33
HLA_DRB1_allele_DRB1_11_01	0.1	0.37	0.56	0.36	1.0	3.5e-09	0.57	1.0	0.63	0.73	0.59	0.56
reactome_Oxidative_Stress_Induced_Senescence_Main_Pathway	0.1	0.59	0.62	0.17	0.53	0.71	0.51	1.0	0.5	0.74	0.54	0.77
reactome_CTLA4_inhibitory_signaling_Main_Pathway	0.1	0.57	0.6	0.25	0.038	0.2	0.65	0.48	0.5	0.72	0.7	0.12
reactome_KSRP_destabilizes_mRNA_Main_Pathway	0.11	1.7	0.54	0.64	0.016	5.6	0.67	0.42	0.57	1.3	0.57	0.62
p38_Signaling_Pathway_Gene_Expression_Cell_Motility_Inflammation_Apoptosis_Osmoregulation_via_MEF2D_TP53_CREB1_ATF2_JUND_ETV1_NFKB2_AP2A1_MAX_FOSL1_CEBPG_ELK1_CDC25C_JUNB_STAT1_SP1_DDIT3_ELK4_CEBPA	0.11	0.51	0.55	0.58	0.13	0.31	0.51	1.0	0.44	0.65	0.6	0.45
biocarta_bioactive_peptide_induced_signaling_Main_Pathway	0.11	0.54	0.61	0.2	0.099	0.37	0.51	1.0	0.9	0.93	0.74	0.05
NCI_VEGFR3_signaling_in_lymphatic_endothelium_Main_Pathway	0.11	0.51	0.6	0.24	0.33	0.52	0.88	0.04	0.47	0.63	0.89	0.0
NCI_CXCR3_mediated_signaling_events_Pathway__cell_proliferation_	0.11	0.54	0.59	0.31	0.56	0.7	0.59	0.69	0.2	0.49	0.62	0.36
NCI_RhoA_signaling_Main_Pathway	0.11	0.56	0.55	0.58	0.76	0.83	0.67	0.42	0.047	0.28	0.72	0.08
HLA_A_allele_A_23_01	0.12	3.2	0.53	1.0	0.22	3.9	0.54	1.0	0.18	4.4	0.54	1.0
NCI_Retinoic_acid_receptors_mediated_signaling_Pathway__proteasomal_ubiquitin_dependent_protein_catabolic_process_	0.12	0.55	0.55	0.59	0.68	0.78	0.51	1.0	0.19	0.5	0.55	0.74
MAPK14_centric_pathway	0.12	0.59	0.66	0.06	0.047	0.26	0.61	0.62	0.95	0.97	0.77	0.03
IL6	0.12	1.7	0.54	0.68	0.64	1.3	0.7	0.31	0.11	2.3	0.47	0.82
IL2	0.12	0.54	0.67	0.017	0.14	0.4	0.49	1.0	0.8	0.86	0.79	0.003
biocarta_nfkb_activation_by_nontypeable_hemophilus_influenzae_Main_Pathway	0.12	0.55	0.53	0.71	0.021	0.088	0.78	0.15	0.48	1.4	0.53	0.82
biocarta_signal_transduction_through_il1r_Main_Pathway	0.12	1.7	0.61	0.2	0.47	0.64	0.65	0.48	0.0042	3.9	0.61	0.42
reactome_CD28_dependent_Vav1_Main_Pathway	0.12	0.53	0.56	0.47	0.2	0.37	0.63	0.55	0.44	0.65	0.58	0.55
NCI_Regulation_of_Androgen_receptor_activity_Pathway__cell_proliferation_	0.12	0.6	0.51	0.95	1.0	1.0	0.76	0.18	0.12	0.48	0.61	0.42
NCI_EPO_signaling_Pathway__cell_proliferation_	0.13	0.61	0.61	0.22	0.71	0.78	0.55	0.84	0.36	0.66	0.71	0.09
HLA_A	0.13	0.61	0.53	0.76	0.072	0.34	0.94	0.01	0.23	0.55	0.54	0.77
MAPK_Signaling_Pathway	0.13	0.61	0.56	0.47	0.043	0.27	0.67	0.42	0.74	0.86	0.64	0.28
HLA_DRB1_allele_DRB1_03_01	0.13	2.0	0.51	1.0	1.0	1.3e-08	0.54	1.0	0.14	2.4	0.51	1.0
NCI_Trk_receptor_signaling_mediated_by_the_MAPK_Pathway__neuron_apoptosis_	0.13	0.61	0.52	0.85	0.012	0.23	0.57	0.76	0.93	1.0	0.55	0.7
CD28	0.13	0.6	0.59	0.33	0.059	0.32	0.82	0.09	0.42	0.68	0.56	0.66
biocarta_regulation_of_map_kinase_pathways_through_dual_specificity_phosphatases_Main_Pathway	0.13	1.8	0.5	0.99	0.017	4.8	0.67	0.42	0.42	0.63	0.56	0.66
HLA_DPB1_allele_homozygous	0.14	0.48	0.65	0.04	1.0	3.7e-09	0.63	0.33	0.41	0.53	0.71	0.07
KEGG_Oocyte_meiosis_Main_Pathway	0.14	1.7	0.65	0.08	0.18	2.1	0.51	1.0	0.25	1.8	0.73	0.07
KEGG_Rap1_signaling_Main_Pathway	0.14	0.55	0.63	0.14	0.086	0.16	0.75	0.22	0.79	1.1	0.75	0.04
p53_Signaling_Pathway_Gene_Expression_Cell_Fate_and_Development_via_TP53	0.14	0.59	0.59	0.33	0.41	0.58	0.59	0.69	0.11	0.46	0.59	0.48
biocarta_toll_like_receptor_Main_Pathway	0.14	0.58	0.5	0.98	0.016	0.15	0.69	0.36	0.95	1.0	0.59	0.48
HLA_DPB1_allele_DPB1_10_01	0.14	3.0	0.53	1.0	0.37	2.6	0.54	1.0	0.025	25.0	0.54	1.0
NCI_RAC1_signaling_Main_Pathway	0.14	0.62	0.64	0.12	0.059	0.32	0.63	0.55	0.69	0.83	0.73	0.07
HLA_A_supertype_allele_A03	0.14	0.57	0.51	1.0	0.36	0.58	0.62	0.58	0.62	0.74	0.61	0.6
p53_Signaling_Pathway_Gene_Expression_Cell_Signaling_via_TP53	0.14	0.59	0.59	0.33	0.41	0.58	0.59	0.69	0.11	0.46	0.59	0.48
p53_Signaling_Pathway_Apoptosis	0.14	0.59	0.59	0.33	0.41	0.58	0.59	0.69	0.11	0.46	0.59	0.48
p53_Signaling_Pathway_Cancer	0.14	0.59	0.59	0.33	0.41	0.58	0.59	0.69	0.11	0.46	0.59	0.48
p53_Signaling_Pathway_Normal_Cell_Cycle_Progression	0.14	0.59	0.59	0.33	0.41	0.58	0.59	0.69	0.11	0.46	0.59	0.48
p53_Signaling_Pathway_Gene_Expression_Anti_Apoptosis_via_TP53	0.14	0.59	0.59	0.33	0.41	0.58	0.59	0.69	0.11	0.46	0.59	0.48
p53_Signaling_Pathway_Gene_Expression_Cell_Cycle_and_Cell_Growth_via_TP53	0.14	0.59	0.59	0.33	0.41	0.58	0.59	0.69	0.11	0.46	0.59	0.48
p53_Signaling_Pathway_Gene_Expression_DNA_Replication_and_Repair_via_TP53	0.14	0.59	0.59	0.33	0.41	0.58	0.59	0.69	0.11	0.46	0.59	0.48
p53_Signaling_Pathway_Gene_Expression_ECM_and_Adhesion_via_TP53	0.14	0.59	0.59	0.33	0.41	0.58	0.59	0.69	0.11	0.46	0.59	0.48
p53_Signaling_Pathway_Gene_Expression_Infection_and_Immune_Response_via_TP53	0.14	0.59	0.59	0.33	0.41	0.58	0.59	0.69	0.11	0.46	0.59	0.48
p38_Signaling_Pathway_Actin_Cytoskeleton_Reorganiztion	0.14	0.57	0.52	0.86	0.11	0.29	0.73	0.26	0.95	0.97	0.54	0.77
cAMP_Pathway_Cytokine_Production	0.15	0.62	0.65	0.1	0.7	0.81	0.67	0.42	0.32	0.62	0.7	0.11
HLA_B_allele_B_35_01	0.15	0.34	0.5	1.0	1.0	3.7e-09	0.63	0.33	0.59	0.56	0.58	1.0
HLA_A_allele_A_03_01	0.15	0.49	0.51	1.0	0.7	0.77	0.6	0.46	0.37	0.48	0.62	0.52
TNFSF9	0.15	0.6	0.55	0.57	0.064	0.31	0.62	0.56	0.66	0.8	0.51	0.96
NCI_Angiopoietin_receptor_Tie2_mediated_signaling_Main_Pathway	0.15	0.58	0.6	0.24	0.25	0.5	0.78	0.15	0.27	0.5	0.83	0.01
KEGG_Toxoplasmosis_Main_Pathway	0.16	1.7	0.52	0.82	0.79	1.2	0.69	0.36	0.097	2.3	0.64	0.26
biocarta_bcr_signaling_Main_Pathway	0.16	0.57	0.55	0.56	1.0	7e-10	0.63	0.55	0.4	1.6	0.66	0.22
IL2RA	0.17	0.65	0.65	0.09	0.56	0.73	0.84	0.07	0.16	0.53	0.54	0.77
KEGG_Proteoglycans_in_cancer_Main_Pathway	0.17	0.64	0.57	0.41	0.7	0.8	0.67	0.42	0.3	0.61	0.67	0.18
reactome_activated_TAK1_mediates_p38_MAPK_activation_Main_Pathway	0.17	0.61	0.57	0.41	0.077	0.31	0.8	0.12	0.9	0.94	0.53	0.82
Chemokine_Pathway_Cell_Activation	0.17	0.59	0.66	0.08	0.37	0.55	0.53	0.92	0.33	0.58	0.81	0.01
KEGG_Salmonella_infection_Main_Pathway	0.17	0.58	0.56	0.53	0.16	0.39	0.57	0.76	0.95	1.0	0.6	0.45
NCI_p53_Main_Pathway	0.17	1.7	0.59	0.31	0.042	4.4	0.65	0.48	0.42	1.5	0.62	0.36
biocarta_transcription_factor_creb_and_its_extracellular_signals_Main_Pathway	0.18	1.5	0.54	0.62	0.77	1.2	0.55	0.84	0.33	1.6	0.63	0.31
NCI_Signaling_events_mediated_by_VEGFR1_and_VEGFR2_Pathway__stress_fiber_assembly_	0.18	0.64	0.58	0.35	0.19	0.46	0.53	0.92	0.56	0.76	0.7	0.11
HLA_DPB1_allele_DPB1_04_01	0.18	0.61	0.51	1.0	0.85	1.1	0.52	1.0	0.31	0.56	0.52	1.0
biocarta_map_kinase_inactivation_of_smrt_corepressor_Main_Pathway	0.18	1.6	0.52	0.82	0.87	1.1	0.59	0.69	0.26	2.0	0.57	0.62
KEGG_Retrograde_endocannabinoid_signaling_Main_Pathway	0.18	1.6	0.54	0.67	0.32	0.57	0.57	0.76	0.021	3.3	0.55	0.74
MAPK1_centric_pathway	0.18	0.59	0.56	0.47	0.13	0.37	0.55	0.84	0.83	1.1	0.63	0.31
biocarta_tnf_stress_related_signaling_Main_Pathway	0.18	0.59	0.5	0.99	0.053	0.13	0.75	0.22	0.9	1.1	0.54	0.77
cAMP_Pathway_Gene_Expression_via_NFKB2_CREBBP_ELK1	0.18	0.62	0.5	0.99	0.51	0.6	0.55	0.84	0.14	0.51	0.56	0.66
HLA_C_allele_C_07_02	0.19	1.6	0.6	0.29	0.42	1.6	0.52	1.0	0.74	1.2	0.57	1.0
KEGG_Osteoclast_differentiation_Main_Pathway	0.2	0.65	0.5	1.0	0.018	0.16	0.71	0.31	0.59	1.3	0.53	0.86
HLA_DRB1_allele_DRB1_11_03	0.2	2.6	0.53	1.0	0.048	6.1	0.57	1.0			0.5	1.0
HLA_A_allele_homozygous	0.2	0.5	0.53	1.0	0.41	0.57	0.56	1.0	1.0	4.2e-09	0.54	1.0
HLA_A_allele_A_66_01	0.2	2.6	0.53	1.0	0.37	2.6	0.54	1.0	0.18	4.4	0.54	1.0
HA_syntesis_pathway	0.2	0.65	0.53	0.74	0.28	0.54	0.82	0.09	0.42	0.59	0.55	0.7
MAPK11_centric_pathway	0.21	0.62	0.63	0.13	0.1	0.27	0.63	0.55	0.95	1.0	0.73	0.07
p53_Signaling_Pathway_Cell_Cycle_Arrest	0.21	0.66	0.58	0.36	0.82	0.87	0.55	0.84	0.19	0.54	0.66	0.2
IL_6_Pathway	0.21	0.65	0.6	0.26	0.86	0.87	0.57	0.76	0.12	0.49	0.62	0.36
p53_Signaling_Pathway_Breast_Cancer	0.21	0.66	0.58	0.36	0.82	0.87	0.55	0.84	0.19	0.54	0.66	0.2
p53_Signaling_Pathway_Inhibition_of_Angiogenesis_and_Metastasis	0.21	0.66	0.58	0.36	0.82	0.87	0.55	0.84	0.19	0.54	0.66	0.2
p53_Signaling_Pathway_Cell_Growth_Accumulation	0.21	0.66	0.58	0.36	0.82	0.87	0.55	0.84	0.19	0.54	0.66	0.2
p53_Signaling_Pathway_Exosome_Mediated_Secretion	0.21	0.66	0.58	0.36	0.82	0.87	0.55	0.84	0.19	0.54	0.66	0.2
p53_Signaling_Pathway_DNA_Repair	0.21	0.66	0.58	0.36	0.82	0.87	0.55	0.84	0.19	0.54	0.66	0.2
reactome_Activation_of_the_AP_1_family_of_transcription_factors_Main_Pathway	0.22	0.67	0.66	0.07	0.09	0.41	0.71	0.31	0.53	1.4	0.62	0.36
biocarta_keratinocyte_differentiation_Pathway__keratinocyte_differentiation_	0.22	1.5	0.52	0.79	0.41	0.65	0.63	0.55	0.0013	5.8	0.5	1.0
MAPK3_centric_pathway	0.22	0.61	0.54	0.64	0.18	0.41	0.71	0.31	0.83	1.1	0.62	0.36
p38_Signaling_Pathway_Translation	0.22	1.5	0.52	0.79	0.84	0.9	0.67	0.42	0.038	2.8	0.53	0.86
NCI_Retinoic_acid_receptors_mediated_signaling_Main_Pathway	0.23	0.66	0.53	0.76	0.22	0.47	0.65	0.48	0.83	0.9	0.51	0.94
HLA_DRB1_allele_DRB1_13_03	0.23	0.29	0.51	1.0	1.0	1300000000.0	0.54	1.0	1.0	3.5e-09	0.54	1.0
NCI_ATF_2_transcription_factor_network_Main_Pathway	0.24	1.5	0.52	0.81	0.66	1.3	0.55	0.84	0.15	2.0	0.62	0.36
HLA_DQB1	0.24	0.65	0.57	0.45	0.022	0.21	0.8	0.12	0.65	1.3	0.59	0.51
reactome_Activation_of_PPARGC1A_PGC_1alpha_by_phosphorylation_Main_Pathway	0.24	0.65	0.65	0.1	0.24	0.29	0.53	0.92	0.22	0.56	0.67	0.18
Chemokine_Pathway_Gene_Expression_and_Apoptosis_via_ELK1	0.24	0.67	0.64	0.1	0.78	0.85	0.55	0.84	0.33	0.63	0.7	0.11
HLA_A_supertype_allele_A01	0.24	1.5	0.55	0.73	0.81	1.2	0.64	0.54	0.098	2.6	0.56	1.0
HLA_A_allele_A_11_01	0.25	0.31	0.61	0.05	0.49	0.48	0.63	0.33	1.0	1.4e-08	0.58	0.32
p38_signature	0.25	1.5	0.54	0.67	0.054	3.3	0.76	0.18	0.87	1.1	0.62	0.33
HLA_A_allele_A_68_01	0.25	2.4	0.55	0.55	0.041	18.0	0.54	1.0	0.69	1.5	0.54	1.0
CD276	0.25	1.4	0.53	0.78	0.18	0.48	0.61	0.62	0.066	2.5	0.55	0.74
biocarta_p38_mapk_signaling_Main_Pathway	0.25	0.68	0.53	0.74	0.047	0.2	0.51	1.0	0.89	1.1	0.56	0.66
MAPK_Signaling_Pathway_Gene_Expression_Cell_Proliferation_Cell_Survival_Tumorigenesis_Differentiation_Development_via_PXN_CREB3_RPS6KA5_RPS6KA6	0.25	0.65	0.51	0.94	0.17	0.45	0.76	0.18	0.45	1.5	0.65	0.24
TRAF_Pathway_Gene_Expression_via_FOS_JUN	0.26	0.65	0.59	0.31	0.065	0.3	0.57	0.76	0.78	1.2	0.59	0.51
Interferon_Pathway	0.26	0.7	0.59	0.33	0.79	0.86	0.53	0.92	0.13	0.47	0.59	0.51
LILRB4_centric_pathway	0.26	0.68	0.56	0.52	0.14	0.42	0.55	0.84	0.4	0.66	0.57	0.62
HLA_B_allele_B_08_01	0.27	1.7	0.51	1.0	1.0	1.3e-08	0.54	1.0	0.22	2.2	0.53	1.0
HLA_A_allele_A_03_02	0.27	3.1	0.52	1.0			0.5	1.0			0.5	1.0
HLA_B_allele_B_51_07	0.27	3.1	0.52	1.0			0.5	1.0			0.5	1.0
HLA_B_supertype_allele_B08	0.27	1.7	0.51	1.0	1.0	1.3e-08	0.54	1.0	0.22	2.2	0.53	1.0
HLA_C_allele_C_14_02	0.27	3.1	0.52	1.0			0.5	1.0			0.5	1.0
NCI_p73_transcription_factor_network_Main_Pathway	0.28	0.71	0.55	0.58	0.76	0.85	0.67	0.42	0.4	0.66	0.57	0.62
NCI_Regulation_of_p38_alpha_and_p38_beta_Pathway__positive_regulation_of_innate_immune_response_	0.29	0.67	0.59	0.31	0.39	0.57	0.51	1.0	0.78	0.86	0.62	0.33
MAPK_Signaling_Pathway_Cell_Motility_Inflammation_Apoptosis_Osmoregulation	0.29	1.5	0.54	0.64	0.58	1.4	0.67	0.42	0.44	1.5	0.66	0.22
reactome_DSCAM_interactions_Main_Pathway	0.29	0.71	0.65	0.1	0.48	0.63	0.53	0.92	0.14	0.5	0.68	0.16
NCI_Regulation_of_p38_alpha_and_p38_beta_Main_Pathway	0.29	0.67	0.59	0.31	0.39	0.57	0.51	1.0	0.78	0.86	0.62	0.33
NCI_RAC1_signaling_Pathway__regulation_of_cell_cycle_	0.3	0.71	0.57	0.45	0.036	0.27	0.57	0.76	0.99	1.0	0.56	0.66
NCI_Signaling_mediated_by_p38_gamma_and_p38_delta_Main_Pathway	0.3	0.72	0.5	0.98	0.5	0.69	0.57	0.76	0.34	0.64	0.61	0.42
HLA_DRB1_allele_DRB1_01_01	0.3	1.5	0.53	0.72	0.86	1.1	0.76	0.12	0.7	1.2	0.53	1.0
NCI_Signaling_mediated_by_p38_alpha_and_p38_beta_Main_Pathway	0.3	0.7	0.51	0.94	0.03	0.24	0.65	0.48	0.23	1.7	0.56	0.66
NCI_Signaling_mediated_by_p38_gamma_and_p38_delta_Pathway__G2_M_transition_checkpoint_	0.31	0.69	0.52	0.81	0.54	0.67	0.55	0.84	0.27	0.6	0.51	0.98
biocarta_mapkinase_signaling_Main_Pathway	0.31	0.7	0.64	0.1	0.048	0.12	0.53	0.92	0.31	1.6	0.64	0.26
HLA_C	0.31	0.72	0.57	0.4	0.072	0.34	0.94	0.01	0.51	0.74	0.51	0.94
HLA_B_allele_B_27_02	0.31	0.35	0.5800000000000001	0.07	0.29	0.33	0.67	0.18	1.0	1.4e-08	0.58	0.32
Estrogen_Pathway	0.31	0.72	0.54	0.67	0.75	0.81	0.73	0.26	0.54	0.75	0.59	0.51
NCI_Trk_receptor_signaling_mediated_by_the_MAPK_Main_Pathway	0.32	1.4	0.55	0.59	0.15	0.33	0.61	0.62	0.0014	6.0	0.6	0.45
KEGG_NOD_like_receptor_signaling_Main_Pathway	0.32	0.71	0.57	0.42	0.35	0.6	0.67	0.42	0.92	1.0	0.64	0.26
HLA_A_supertype_allele_homozygous	0.32	0.66	0.53	0.72	0.72	0.8	0.52	1.0	0.37	0.56	0.55	1.0
IGF1R_Signaling_Pathway	0.32	0.71	0.55	0.54	0.52	0.67	0.73	0.26	0.3	0.62	0.7	0.11
CD19	0.32	0.72	0.58	0.36	0.85	0.9	0.75	0.2	0.41	0.67	0.51	0.98
biocarta_stathmin_and_breast_cancer_resistance_to_antimicrotubule_agents_Main_Pathway	0.33	0.72	0.64	0.11	0.37	0.61	0.67	0.42	0.5	0.71	0.64	0.26
IL_10_Pathway_Translational_Modulation	0.33	0.73	0.58	0.35	0.57	0.72	0.53	0.92	0.4	0.68	0.62	0.33
KEGG_Toll_like_receptor_signaling_Main_Pathway	0.34	0.73	0.5	1.0	0.23	0.47	0.73	0.26	0.86	0.92	0.61	0.39
reactome_ADP_signalling_through_P2Y_purinoceptor_1_Main_Pathway	0.34	1.4	0.53	0.7	0.44	0.63	0.57	0.76	0.046	2.6	0.62	0.33
HLA_C_allele_C_07_01	0.34	1.4	0.52	1.0	0.89	0.91	0.64	0.54	0.29	1.8	0.52	1.0
biocarta_fmlp_induced_chemokine_gene_expression_in_hmc_1_cells_Main_Pathway	0.35	0.73	0.53	0.74	0.051	0.31	0.51	1.0	0.92	0.95	0.62	0.33
NCI_Glucocorticoid_receptor_regulatory_network_Pathway__histone_acetylation_	0.36	0.74	0.6	0.28	0.53	0.7	0.75	0.22	0.86	0.92	0.56	0.66
NCI_Glucocorticoid_receptor_regulatory_network_Pathway__apoptosis_	0.36	0.74	0.6	0.28	0.53	0.7	0.75	0.22	0.86	0.92	0.56	0.66
TNF_Signaling_Pathway_Gene_Expression_and_Cell_Survival_via_FOS_NFKB2_JUN_ELK1_ATF6	0.36	0.73	0.56	0.5	1.0	8.8e-10	0.63	0.55	0.61	1.3	0.57	0.58
NCI_Glucocorticoid_receptor_regulatory_network_Pathway__MAPKKK_cascade_	0.36	0.74	0.6	0.28	0.53	0.7	0.75	0.22	0.86	0.92	0.56	0.66
NCI_p38_signaling_mediated_by_MAPKAP_kinases_Pathway__regulation_of_mRNA_stability_	0.37	0.75	0.58	0.37	0.19	0.48	0.59	0.69	0.72	0.84	0.62	0.33
KEGG_FoxO_signaling_Main_Pathway	0.37	1.4	0.53	0.75	0.59	1.4	0.69	0.36	0.38	1.5	0.54	0.77
ATM_Pathway_Cell_Survival	0.38	1.4	0.62	0.17	0.26	2.4	0.53	0.92	0.93	0.96	0.7	0.12
MAPK_Family_Pathway_Cytoskeleton	0.38	0.75	0.5	0.96	0.42	1.7	0.61	0.62	0.25	0.58	0.5	1.0
HLA_C_allele_C_01_02	0.38	0.41	0.55	0.55	0.11	6.6	0.54	1.0	1.0	4.2e-09	0.54	1.0
Ras_Pathway_Gene_Expression_Cell_Proliferation_Cell_Survival_Differentiation_Development_Cell_Cycle_Control_Cell_Motility_Tumorigenesis_via_ELK4_ATF2_MEF2D_STAT2_CREB3_CCNA1_MYC_ELK1_JUN_CDK4	0.39	0.76	0.57	0.43	0.66	0.78	0.55	0.84	0.12	0.4	0.61	0.42
biocarta_human_cytomegalovirus_and_map_kinase_pathways_Main_Pathway	0.4	1.3	0.54	0.66	0.33	0.46	0.69	0.36	0.18	1.8	0.53	0.86
IL_2_Pathway_IL2_Gene_Expression_via_POLR1E_EGR1_HMGA1_ELF1_POU2F1_MYC	0.41	1.3	0.52	0.85	0.54	0.73	0.51	1.0	0.25	2.1	0.5	1.0
NCI_p38_signaling_mediated_by_MAPKAP_kinases_Pathway__actin_cytoskeleton_reorganization_	0.42	0.76	0.52	0.81	0.24	0.46	0.61	0.62	0.52	1.3	0.54	0.77
mut_KRAS	0.42	0.56	0.5	1.0	0.43	0.43	0.57	1.0			0.5	1.0
HLA_C_allele_C_12_03	0.42	1.4	0.55	0.7	0.75	0.82	0.51	1.0	0.0071	9.7	0.62	0.52
mut_STK11	0.44	0.46	0.53	1.0			0.5	1.0	1.0	4.2e-09	0.53	1.0
HLA_DQB1_allele_DQB1_03_03	0.44	0.62	0.58	0.32	0.53	1.6	0.57	1.0	0.42	0.43	0.54	1.0
TIDE_signature	0.45	0.76	0.55	0.55	0.19	0.46	0.55	0.84	0.9	0.92	0.51	0.97
HLA_C_allele_homozygous	0.46	1.5	0.52	1.0	0.59	1.5	0.57	1.0	0.18	4.4	0.54	1.0
HLA_B_allele_B_35_02	0.46	0.47	0.53	0.47	0.6	1.8	0.54	1.0	1.0	1.2e-08	0.58	0.32
ATM_Pathway	0.46	1.3	0.57	0.46	0.13	2.5	0.55	0.84	0.85	1.1	0.56	0.66
HLA_C_allele_C_06_02	0.46	0.67	0.68	0.01	0.81	1.2	0.63	0.33	0.6	0.67	0.63	0.22
mTOR_Pathway	0.46	1.3	0.54	0.66	0.7	0.77	0.76	0.18	0.71	1.2	0.59	0.48
HLA_B_allele_B_13_01	0.47	2.1	0.52	1.0			0.5	1.0	0.69	1.5	0.54	1.0
HLA_C_allele_C_05_01	0.47	2.1	0.52	1.0	0.22	3.9	0.54	1.0			0.5	1.0
HLA_DQB1_allele_DQB1_06_01	0.47	2.1	0.52	1.0			0.5	1.0	0.69	1.5	0.54	1.0
NCI_p38_signaling_mediated_by_MAPKAP_kinases_Main_Pathway	0.47	1.3	0.51	0.88	0.19	2.1	0.69	0.36	0.76	1.1	0.52	0.9
HLA_C_allele_C_17_01	0.47	2.1	0.52	1.0			0.5	1.0	0.69	1.5	0.54	1.0
HLA_B_supertype_allele_B27	0.47	0.74	0.51	1.0	0.77	1.2	0.51	1.0	0.16	0.23	0.59	0.56
HLA_C_allele_C_16_01	0.47	0.48	0.53	0.47	1.0	1.3e-08	0.54	1.0	0.97	0.97	0.58	0.32
HLA_C_allele_C_04_03	0.47	2.1	0.52	1.0			0.5	1.0	0.69	1.5	0.54	1.0
HLA_A_allele_A_30_95	0.47	2.1	0.52	1.0			0.5	1.0	0.69	1.5	0.54	1.0
HLA_DQB1_allele_DQB1_03_02	0.48	0.49	0.55	0.55	1.0	3.4e-09	0.57	1.0	0.18	4.4	0.54	1.0
HLA_DQB1_allele_DQB1_02_02	0.48	1.4	0.52	0.65	0.9	0.91	0.6	0.46	0.34	1.9	0.51	1.0
mut_POLE	0.49	1.3	0.63	0.17	0.81	1.1	0.51	1.0	0.5	1.4	0.62	0.35
NCI_Glucocorticoid_receptor_regulatory_network_Main_Pathway	0.5	0.81	0.6	0.25	0.25	1.8	0.65	0.48	0.31	0.63	0.61	0.42
HLA_DRB5	0.51	0.8	0.6	0.26	0.068	0.36	0.76	0.18	0.56	1.3	0.62	0.36
HLA_B_allele_B_39_01	0.53	1.6	0.55	0.55	0.88	0.85	0.57	1.0	0.025	25.0	0.54	1.0
HLA_DRB1_allele_DRB1_04_04	0.53	0.52	0.53	1.0	1.0	3.4e-09	0.54	1.0	0.025	25.0	0.54	1.0
reactome_Platelet_sensitization_by_LDL_Main_Pathway	0.54	1.2	0.53	0.7	0.87	1.1	0.73	0.26	0.44	1.4	0.64	0.28
HLA_DRB1_allele_DRB1_15_01	0.55	1.3	0.53	1.0	0.48	1.5	0.62	0.58	0.42	1.9	0.58	1.0
HLA_B_allele_B_40_02	0.55	1.4	0.5	1.0	0.31	2.3	0.63	0.33	0.63	0.6	0.54	1.0
HLA_DQB1_allele_DQB1_05_02	0.55	1.3	0.52	1.0	0.93	0.95	0.63	0.33	0.76	1.3	0.58	1.0
VEGF_Pathway_Gene_Expression_and_Cell_Proliferation_via_MAPK7	0.56	1.2	0.51	0.89	0.93	0.95	0.57	0.76	0.6	1.3	0.53	0.82
HLA_A_allele_A_30_01	0.57	1.8	0.54	0.27			0.5	1.0	0.88	1.2	0.58	0.32
HLA_A_supertype_allele_A01_A03	0.57	1.8	0.54	0.27			0.5	1.0	0.88	1.2	0.58	0.32
reactome_ERK_MAPK_targets_Main_Pathway	0.57	1.2	0.55	0.59	0.21	0.5	0.63	0.55	0.064	2.3	0.72	0.07
HLA_A_allele_A_01_01	0.57	1.3	0.51	1.0	0.81	1.2	0.61	1.0	0.15	3.3	0.58	1.0
HLA_B_supertype_allele_B07	0.58	0.82	0.5	1.0	0.74	0.82	0.58	1.0	0.56	0.71	0.63	0.32
HLA_B_supertype_allele_B44	0.58	0.82	0.5	1.0	0.57	0.73	0.51	1.0	0.73	1.2	0.56	1.0
HLA_DRB1_allele_homozygous	0.6	1.5	0.51	1.0			0.5	1.0	0.69	1.5	0.54	1.0
TMBandHLA	0.61	0.79	0.58	0.63	0.08	0.23	0.54	1.0	0.46	1.9	0.79	0.18
TMB	0.61	0.83	0.52	1.0	0.061	3.3	0.52	1.0	0.16	0.44	0.72	0.33
HLA_A_allele_A_30_02	0.62	0.6	0.52	1.0			0.5	1.0			0.5	1.0
HLA_C_allele_C_08_02	0.62	0.6	0.53	0.47			0.5	1.0	0.56	0.55	0.54	1.0
HLA_B_supertype_allele_B62	0.62	0.6	0.53	0.47			0.5	1.0	0.42	0.43	0.54	1.0
HLA_B_allele_B_07_02	0.62	1.2	0.55	0.7	0.42	1.6	0.52	1.0	0.64	0.7	0.51	1.0
HLA_DRB1_allele_DRB1_08_01	0.62	0.6	0.53	0.47	0.11	6.6	0.54	1.0	1.0	1.2e-08	0.58	0.32
HLA_B_allele_B_35_08	0.62	0.6	0.52	1.0			0.5	1.0			0.5	1.0
HLA_DQB1_allele_DQB1_06_58	0.62	0.6	0.52	1.0			0.5	1.0			0.5	1.0
HLA_A_allele_A_02_156	0.62	0.6	0.52	1.0			0.5	1.0			0.5	1.0
HLA_DQB1_allele_DQB1_04_02	0.62	0.6	0.53	0.47	0.11	6.6	0.54	1.0	1.0	1.2e-08	0.58	0.32
HLA_DQB1_allele_DQB1_02_01	0.62	1.3	0.51	1.0	1.0	1.3e-08	0.54	1.0	0.13	2.5	0.57	1.0
HLA_C_allele_C_17_02	0.62	0.6	0.52	1.0			0.5	1.0			0.5	1.0
HLA_superfamily_TMB	0.63	0.81	0.54	1.0	0.45	1.8	0.62	1.0	0.12	0.27		1.0
HLA_DQB1_allele_DQB1_05_01	0.63	1.2	0.55	0.7	0.6	1.4	0.73	0.19	0.56	0.68	0.55	1.0
HLA_DRB1_allele_DRB1_10_01	0.65	1.6	0.52	1.0	0.37	2.6	0.54	1.0			0.5	1.0
HLA_DQB1_allele_DQB1_05_03	0.65	0.63	0.52	1.0	0.76	0.73	0.54	1.0			0.5	1.0
HLA_DRB1_allele_DRB1_16_01	0.65	1.3	0.5	1.0	0.62	0.67	0.67	0.18	0.76	1.3	0.58	1.0
HLA_DRB1_allele_DRB1_14_54	0.65	0.63	0.52	1.0	0.76	0.73	0.54	1.0			0.5	1.0
HLA_DRB1_allele_DRB1_13_02	0.66	0.73	0.53	1.0	0.96	1.1	0.54	1.0			0.5	1.0
HLA_B_allele_B_18_01	0.68	0.84	0.55	0.7	0.99	1.0	0.51	1.0	0.84	0.87	0.65	0.26
HLA_B_allele_B_57_01	0.69	0.66	0.53	0.47	0.96	1.1	0.54	1.0			0.5	1.0
HLA_A_allele_A_25_01	0.69	1.4	0.54	0.6	0.11	6.6	0.57	1.0	0.9	0.87	0.54	1.0
HLA_C_allele_C_07_04	0.71	1.3	0.57	0.17	0.11	6.6	0.54	1.0	0.46	2.2	0.58	0.32
HLA_DPB1_allele_DPB1_13_01	0.73	0.81	0.52	1.0	0.087	4.3	0.57	1.0	0.37	0.4	0.58	1.0
HLA_DPB1_allele_DPB1_03_01	0.74	1.2	0.53	1.0	0.77	0.79	0.57	1.0	0.56	0.55	0.54	1.0
HLA_B_allele_B_27_05	0.74	0.78	0.56	0.56	0.012	14.0	0.57	1.0	1.0	4.2e-09	0.54	1.0
HLA_B_allele_B_35_03	0.76	1.4	0.52	1.0	0.6	1.8	0.54	1.0			0.5	1.0
HLA_DRB1_allele_DRB1_11_137	0.76	1.4	0.52	1.0	0.6	1.8	0.54	1.0			0.5	1.0
HLA_DPB1_allele_DPB1_04_02	0.76	0.89	0.57	0.47	0.92	1.1	0.52	1.0	0.59	0.74	0.6	0.62
HLA_B_supertype_allele_B58	0.79	1.2	0.51	1.0	0.96	1.1	0.54	1.0	0.18	4.4	0.54	1.0
HLA_DPB1_allele_DPB1_05_01	0.79	0.76	0.52	1.0	1.0	1.3e-08	0.5	1.0			0.5	1.0
HLA_DQB1_allele_DQB1_06_02	0.81	1.1	0.5	1.0	0.72	1.2	0.65	0.54	0.46	2.2	0.54	1.0
HLA_A_allele_A_02_01	0.86	0.94	0.56	0.52	0.48	1.5	0.68	0.51	0.044	0.32	0.64	0.35
HLA_A_allele_A_30_04	0.87	1.2	0.54	0.27			0.5	1.0	0.97	0.97	0.58	0.32
HLA_A_allele_A_02_17	0.89	0.87	0.5	1.0	0.92	0.9	0.5	1.0			0.5	1.0
HLA_B_allele_B_44_03	0.89	1.1	0.55	0.55	0.72	0.69	0.57	1.0	0.18	4.4	0.54	1.0
HLA_B_allele_B_51_01	0.89	1.2	0.53	0.47			0.54	1.0	0.97	0.97	0.58	0.32
HLA_B_allele_B_13_02	0.89	1.1	0.61	0.05	0.78	1.4	0.68	0.18	0.69	1.4	0.54	1.0
HLA_C_allele_C_04_01	0.9	0.95	0.56	0.42	0.75	1.2	0.6	0.46	0.93	0.94	0.65	0.26
HLA_C_allele_C_02_02	0.9	1.1	0.61	0.18	0.82	1.2	0.76	0.12	0.47	0.58	0.63	0.22
HLA_DQB1_allele_homozygous	0.91	0.95	0.59	0.22			0.5	1.0	0.82	0.87	0.63	0.32
Neoantigens	0.92	1.0	0.53	0.78	0.061	3.3	0.52	0.95	0.51	0.68	0.72	0.14
HLA_DRB1_allele_DRB1_07_01	0.92	0.96	0.6	0.25	0.74	1.2	0.52	1.0	0.95	1.0	0.55	1.0
HLA_A_supertype_allele_A02	0.92	1.0	0.55	0.74	0.23	2.6	0.64	0.54	0.044	0.32	0.64	0.35
HLA_DQB1_allele_DQB1_06_04	0.95	0.94	0.52	1.0	0.96	1.1	0.54	1.0			0.5	1.0
HLA_B_allele_B_15_01	0.96	0.95	0.52	1.0			0.5	1.0	0.83	0.79	0.54	1.0
HLA_B_supertype_allele_homozygous	0.96	0.98	0.62	0.14	0.16	2.5	0.68	0.51	0.49	0.63	0.69	0.13
HLA_DPB1_allele_DPB1_107_01	0.96	0.95	0.52	1.0			0.5	1.0	0.83	0.79	0.54	1.0
mut_PTEN	0.97	0.97	0.54	0.56	0.92	1.1	0.54	1.0	0.77	0.74	0.57	1.0
HLA_A_allele_A_32_01	0.97	1.0	0.53	1.0			0.5	1.0	0.97	0.97	0.58	1.0
HLA_B_allele_B_41_01	0.98	1.0	0.51	1.0			0.5	1.0	0.81	1.2	0.54	1.0
HLA_DPB1_allele_DPB1_23_01	0.99	0.99	0.54	0.6	0.81	0.85	0.76	0.12	0.46	2.2	0.54	1.0
HLA_B_allele_homozygous	0.99	0.99	0.51	1.0	1.0	1.3e-08	0.5	1.0	0.18	4.4	0.54	1.0
HLA_A_allele_A_31_01	1.0	1.3e-08	0.52	1.0	1.0	3.4e-09	0.54	1.0			0.5	1.0
HLA_B_allele_B_52_01	1.0	3.9e-08	0.54	0.27			0.5	1.0	1.0	1.3e-08	0.58	0.32
HLA_A_allele_A_68_02	1.0	3.7e-08	0.54	0.27			0.5	1.0	1.0	1.2e-08	0.58	0.32
HLA_C_allele_C_03_04	1.0	1.3e-08	0.52	1.0	1.0	3.4e-09	0.54	1.0			0.5	1.0
HLA_C_allele_C_17_03	1.0	1.3e-08	0.52	1.0			0.5	1.0	1.0	4.2e-09	0.54	1.0
HLA_C_allele_C_03_03	1.0	1.3e-08	0.53	1.0	1.0	3.5e-09	0.57	1.0			0.5	1.0
HLA_DPB1_allele_DPB1_06_01	1.0	3.9e-08	0.5	1.0	1.0	1.3e-08	0.5	1.0			0.5	1.0
HLA_DPB1_allele_DPB1_11_01	1.0	3.8e-08	0.52	1.0	1.0	1.3e-08	0.54	1.0			0.5	1.0
HLA_B_allele_B_55_01	1.0	1.1e-07	0.52	1.0	1.0	3.8e-08	0.54	1.0			0.5	1.0
HLA_B_allele_B_41_02	1.0	1.3e-08	0.52	1.0			0.5	1.0	1.0	4.2e-09	0.54	1.0
HLA_B_allele_B_40_01	1.0	1.3e-08	0.52	1.0	1.0	3.4e-09	0.54	1.0			0.5	1.0
HLA_A_supertype_allele_A01_A24	1.0	3.8e-08	0.52	1.0	1.0	1.3e-08	0.54	1.0			0.5	1.0
HLA_C_allele_C_12_02	1.0	3.9e-08	0.54	0.27			0.5	1.0	1.0	1.3e-08	0.58	0.32
HLA_B_allele_B_18_03	1.0	1.1e-07	0.54	0.27			0.5	1.0	1.0	1.4e-08	0.58	0.32
HLA_DRB1_allele_DRB1_04_01	1.0	3.9e-08	0.53	0.47			0.54	1.0			0.5	1.0
HLA_B_allele_B_14_02	1.0	3.7e-08	0.54	0.27			0.5	1.0	1.0	1.2e-08	0.58	0.32
HLA_C_allele_C_15_04	1.0	2.2e-06	0.52	1.0			0.54	1.0			0.5	1.0
HLA_A_allele_A_29_02	1.0	3.8e-08	0.52	1.0	1.0	1.3e-08	0.54	1.0			0.5	1.0
HLA_B_allele_B_44_27	1.0	3.9e-08	0.54	0.27			0.5	1.0			0.5	1.0
HLA_B_allele_B_15_01N			0.5	1.0			0.5	1.0			0.5	1.0
