# Supplementary material for: Biomarkers of success of anti-PD-(L)1 immunotherapy for non-small cell lung cancer derived from RNA- and whole-exome sequencing: results of a prospective observational study on a cohort of 85 patients
Source: Front Immunol. 2024 Dec 12;15:1493877. doi: 10.3389/fimmu.2024.1493877 (PMC11669362; doi:10.3389/fimmu.2024.1493877)
Supplement: Supplementary file 5 [file Table4.xlsx]

## Sheet: Лист1
Regerssor	HR	p value	Cohort
signature status	0.219	<0.001	Total NSCLC
age	0.958	0.016	Total NSCLC
gender	0.807	0.572	Total NSCLC
anti PD1	0.644	0.429	Total NSCLC
anti CTLA4	0.926	0.867	Total NSCLC
signature status	0.173	0.026	Lung Adenocarcinoma
age	0.931	0.023	Lung Adenocarcinoma
gender	0.864	0.818	Lung Adenocarcinoma
anti PD1	0.272	0.280	Lung Adenocarcinoma
anti CTLA4	0.343	0.240	Lung Adenocarcinoma
signature status	0.415	0.150	Lung Squamous Cell Carcinoma
age	0.952	0.168	Lung Squamous Cell Carcinoma
gender	1.0977	0.456	Lung Squamous Cell Carcinoma
anti PD1	0.0645	0.033	Lung Squamous Cell Carcinoma
anti CTLA4	1.390	0.588	Lung Squamous Cell Carcinoma
